# Supplementary material for: Sex- and age-specific clinical and immunological features of coronavirus disease 2019
Source: PLoS Pathog. 2021 Mar 26;17(3):e1009420. doi: 10.1371/journal.ppat.1009420 (PMC8026060; doi:10.1371/journal.ppat.1009420)
Supplement: S2 Table — (XLSX) [file ppat.1009420.s002.xlsx]

## Sheet: Sheet1
Normal controls	Age	Neutrocytes
1	26	2.704
2	27	3.147
3	33	2.889
4	23	4.818
5	26	3.721
6	23	4.037
7	26	5.208
8	24	3.662
9	27	4.009
10	37	2.604
11	28	3.505
12	35	3.731
13	42	5.427
14	38	3.9
15	28	4.384
16	23	2.98
17	22	6.82
18	25	4.15
19	42	3.319
20	39	2.279
21	21	3.469
22	22	2.109
23	33	3.309
24	40	3.712
25	26	4.786
26	29	5.239
27	29	4.186
28	23	3.779
29	36	3.721
30	25	4.936
31	22	6.852
32	23	3.119
33	21	2.599
34	21	3.64
35	22	3.057
36	23	5.17
37	30	3.244
38	45	5.707
39	25	4.216
40	20	4.837
41	26	3.212
42	22	3.472
43	29	2.94
44	22	6.328
45	37	3.875
46	24	3.129
47	30	3.489
48	39	4.68
49	44	3.346
50	19	3.268
51	19	5.486
52	26	3.022
53	31	3.385
54	39	6.388
55	27	1.914
56	35	2.049
57	33	5.325
58	30	3.243
59	29	4.913
60	24	4.134
61	26	3.083
62	28	5.036
63	41	2.73
64	28	4.991
65	20	5.335
66	33	1.945
67	26	3.298
68	33	5.387
69	46	2.84
70	31	4.52
71	47	4.575
72	47	3.451
73	44	2.39
74	21	2.631
75	31	3.476
76	36	2.922
77	36	4.007
78	32	4.124
79	35	5.361
80	33	2.18
81	30	5.047
82	44	3.722
83	21	7.334
84	37	5.483
85	19	2.646
86	18	4.059
87	40	2.892
88	46	3.736
89	25	3.278
90	29	3.205
91	24	5.167
92	26	4.158
93	25	3.86
94	22	2.272
95	30	3.042
96	22	2.889
97	24	1.952
98	20	3.41
99	23	2.98
100	21	3.516
101	25	3.997
102	23	2.739
103	23	3.599
104	27	2.798
105	25	3.076
106	34	2.462
107	37	6.797
108	23	2.788
109	25	2.817
110	30	5.128
111	41	4.772
112	21	2.231
113	40	4.901
114	21	2.846
115	25	2.436
116	20	4.349
117	29	3.347
118	34	3.914
119	25	3.086
120	44	2.59
121	27	2.502
122	24	4.222
123	25	2.699
124	24	2.662
125	25	2.856
126	25	4.829
127	39	4.175
128	19	2.943
129	39	4.65
130	19	2.835
131	27	2.578
132	21	3.498
133	21	2.636
134	31	2.251
135	21	2.03
136	19	6.259
137	25	3.279
138	22	3.402
139	40	3.052
140	22	3.329
141	18	2.856
142	21	2.628
143	20	4.407
144	43	3.726
145	26	2.684
146	28	3.729
147	26	3.903
148	30	4.766
149	23	1.561
150	28	3.635
151	27	4.05
152	26	3.697
153	22	3.209
154	25	4.366
155	22	4.355
156	22	4.283
157	35	5.541
158	26	2.996
159	30	3.417
160	25	2.156
161	26	6.358
162	29	4.387
163	40	2.17
164	23	5.583
165	23	1.944
166	30	4.56
167	40	3.034
168	27	5.622
169	28	4.004
170	23	4.217
171	31	6.646
172	28	3.21
173	22	2.47
174	37	3.498
175	47	5.32
176	32	3.973
177	20	2.04
178	32	3.213
179	38	4.998
180	43	3.815
181	50	3.19
182	37	3.259
183	30	3.22
184	26	4.049
185	43	3.593
186	26	2.506
187	28	4.277
188	24	3.64
189	44	2.312
190	26	3.462
191	24	3.012
192	22	2.962
193	19	5.335
194	22	3.588
195	29	3.323
196	34	3.63
197	22	3.564
198	23	2.59
199	22	4.182
200	23	2.711
201	26	2.313
202	26	2.135
203	19	5.903
204	20	3.047
205	42	3.266
206	27	3.446
207	41	4.788
208	39	2.521
209	42	4.136
210	24	3.236
211	24	4.589
212	29	4.731
213	24	4.52
214	20	3.164
215	24	3.38
216	31	2.964
217	26	3.216
218	23	3.498
219	21	4.841
220	19	7.497
221	24	4.858
222	22	3.137
223	21	2.951
224	20	2.932
225	22	2.885
226	27	1.936
227	27	2.7
228	26	4.407
229	33	2.819
230	25	4.674
231	44	4.213
232	32	3.546
233	26	4.864
234	22	6.713
235	27	4.549
236	33	4.027
237	32	2.648
238	40	3.984
239	18	3.492
240	23	2.619
241	19	3.253
242	20	5.761
243	23	4.068
244	22	3.786
245	19	7.679
246	19	4.454
247	24	2.506
248	22	3.012
249	21	3.588
250	21	2.59
251	32	4.009
252	21	4.182
253	22	2.711
254	25	2.313
255	25	2.135
256	37	2.061
257	22	2.892
258	23	3.236
259	23	4.589
260	51	3.877
261	51	6.94
262	51	2.705
263	51	1.879
264	52	1.95
265	52	4.808
266	52	4.175
267	52	3.542
268	53	2.701
269	53	2.757
270	53	3.563
271	53	4.012
272	54	3.434
273	54	5.127
274	54	2.683
275	54	3.75
276	54	3.106
277	54	3.492
278	55	2.902
279	55	2.995
280	55	3.904
281	56	3.208
282	57	2.143
283	57	4.127
284	57	5.292
285	57	2.088
286	57	3.111
287	58	3.912
288	59	3.03
289	59	4.816
290	60	3.694
291	61	3.6
292	62	3.707
293	62	2.923
294	63	5.786
295	63	3.29
296	64	2.57
297	64	5.497
298	65	3.212
299	66	3.383
300	66	3.587
301	66	3.988
302	67	3.439
303	70	3.06
304	70	3.045
305	72	2.086
306	72	2.618
307	74	2.349
308	79	2.418
309	51	2.233
310	51	2.33
311	52	2.751
312	52	4.016
313	52	2.439
314	52	4.285
315	52	2.781
316	52	4.395
317	52	3.918
318	52	1.888
319	53	2.703
320	53	4.117
321	53	2.564
322	53	4.189
323	53	3.497
324	54	2.45
325	54	3.408
326	54	3.336
327	54	2.723
328	54	4.62
329	54	2.233
330	55	3.351
331	55	4.375
332	55	2.221
333	55	2.41
334	55	1.65
335	55	2.078
336	56	4.709
337	56	3.474
338	56	2.351
339	57	1.779
340	57	3.626
341	57	3.741
342	59	4.596
343	59	3.399
344	59	3.815
345	60	4.574
346	60	2.701
347	60	3.356
348	60	2.689
349	61	4.016
350	63	4.489
351	63	6.144
352	64	4.141
353	64	3.381
354	65	3.254
355	65	2.409
356	66	2.781
357	67	4.38
358	67	2.772
359	69	5.455
360	69	2.391
361	70	2.04
362	79	3.268
363	81	2.525
