# Supplementary material for: Sex- and age-specific clinical and immunological features of coronavirus disease 2019
Source: PLoS Pathog. 2021 Mar 26;17(3):e1009420. doi: 10.1371/journal.ppat.1009420 (PMC8026060; doi:10.1371/journal.ppat.1009420)
Supplement: S3 Table — (XLSX) [file ppat.1009420.s003.xlsx]

## Sheet: Sheet1
Normal controls	Age (year)	Lymphocyte
1	26	1.801
2	27	2.18
3	33	2.141
4	23	1.9
5	26	2.158
6	23	1.621
7	26	1.98
8	24	2.349
9	27	1.099
10	37	1.72
11	28	2.027
12	35	2.917
13	42	2.628
14	38	1.383
15	28	1.369
16	23	2.402
17	22	1.844
18	25	1.61
19	42	1.521
20	39	1.141
21	21	1.901
22	22	1.71
23	33	1.44
24	40	2.859
25	26	1.43
26	29	2.073
27	29	1.948
28	23	1.539
29	36	1.332
30	25	1.441
31	22	1.816
32	23	2.091
33	21	2.18
34	21	1.479
35	22	1.692
36	23	1.219
37	30	2.442
38	45	1.638
39	25	2.008
40	20	1.467
41	26	2.348
42	22	2.012
43	29	1.514
44	22	1.932
45	37	2.453
46	24	2.058
47	30	2.092
48	39	2.22
49	44	2.042
50	19	1.36
51	19	2.257
52	26	1.62
53	31	2.108
54	39	1.411
55	27	2.09
56	35	2.018
57	33	1.408
58	30	1.668
59	29	1.368
60	24	1.802
61	26	2.099
62	28	2.402
63	41	1.272
64	28	2.984
65	20	1.994
66	33	1.591
67	26	0.929
68	33	1.567
69	46	2.43
70	31	3.159
71	47	1.138
72	47	1.97
73	44	2.21
74	21	1.882
75	31	1.769
76	36	2.511
77	36	1.102
78	32	1.247
79	35	1.904
80	33	1.109
81	30	2.002
82	44	1.271
83	21	2.304
84	37	1.408
85	19	2.438
86	18	2.328
87	40	1.489
88	46	2.76
89	25	3.181
90	29	2.209
91	24	1.271
92	26	2.072
93	25	1.582
94	22	1.399
95	30	1.79
96	22	2.82
97	24	2.312
98	20	1.742
99	23	1.65
100	21	2.447
101	25	2.823
102	23	2.07
103	23	1.912
104	27	2.089
105	25	1.808
106	34	1.321
107	37	1.386
108	23	1.82
109	25	1.873
110	30	1.83
111	41	2.628
112	21	1.618
113	40	1.762
114	21	1.628
115	25	2.742
116	20	3.353
117	29	2.378
118	34	3.078
119	25	1.87
120	44	2.708
121	27	1.291
122	24	2.448
123	25	2.151
124	24	1.8
125	25	3.487
126	25	1.432
127	39	1.48
128	19	2.067
129	39	2.441
130	19	2.082
131	27	1.881
132	21	2.14
133	21	2.431
134	31	1.972
135	21	1.101
136	19	1.699
137	25	1.821
138	22	1.169
139	40	3.107
140	22	1.63
141	18	1.459
142	21	1.832
143	20	1.843
144	43	1.653
145	26	1.12
146	28	1.542
147	26	2.367
148	30	2.012
149	23	1.439
150	28	1.529
151	27	1.613
152	26	1.641
153	22	2
154	25	2.281
155	22	1.929
156	22	1.3
157	35	2.23
158	26	2.688
159	30	1.568
160	25	1.449
161	26	1.904
162	29	1.563
163	40	1.781
164	23	2.068
165	23	2.02
166	30	1.698
167	40	1.349
168	27	1.874
169	28	1.688
170	23	3.499
171	31	2.162
172	28	2.828
173	22	1.302
174	37	1.601
175	47	1.838
176	32	2.621
177	20	1.672
178	32	1.981
179	38	1.86
180	43	1.821
181	50	2.573
182	37	1.91
183	30	1.77
184	26	1.668
185	43	1.65
186	26	1.119
187	28	1.907
188	24	1.68
189	44	1.781
190	26	1.78
191	24	1.681
192	22	1.488
193	19	2.072
194	22	1.23
195	29	2.16
196	34	2.025
197	22	1.716
198	23	1.301
199	22	2.911
200	23	1.351
201	26	1.882
202	26	1.332
203	19	2.012
204	20	1.958
205	42	1.97
206	27	1.701
207	41	2.941
208	39	1.472
209	42	2.118
210	24	1.81
211	24	2.264
212	29	2.559
213	24	2.078
214	20	1.918
215	24	1.748
216	31	1.278
217	26	1.67
218	23	1.529
219	21	1.949
220	19	2.372
221	24	1.553
222	22	1.511
223	21	1.881
224	20	1.28
225	22	2.42
226	27	1.76
227	27	2.031
228	26	1.739
229	33	1.221
230	25	2.427
231	44	1.1
232	32	2.51
233	26	2.382
234	22	1.02
235	27	1.777
236	33	1.489
237	32	1.57
238	40	2.623
239	18	1.788
240	23	1.692
241	19	1.797
242	20	1.34
243	23	1.801
244	22	1.462
245	19	2.885
246	19	1.878
247	24	1.119
248	22	1.681
249	21	1.23
250	21	1.301
251	32	1.512
252	21	2.911
253	22	1.351
254	25	1.882
255	25	1.332
256	37	1.628
257	22	1.451
258	23	1.81
259	23	2.264
260	51	3.436
261	51	1.386
262	51	1.328
263	51	1.521
264	52	1.722
265	52	2.922
266	52	1.603
267	52	1.418
268	53	2.168
269	53	2.427
270	53	1.658
271	53	1.228
272	54	1.941
273	54	2.682
274	54	2.038
275	54	1.27
276	54	2.08
277	54	1.258
278	55	2.48
279	55	1.57
280	55	1.421
281	56	2.162
282	57	1.589
283	57	2.506
284	57	2.646
285	57	1.901
286	57	2.024
287	58	1.95
288	59	1.863
289	59	2.092
290	60	2.187
291	61	1.59
292	62	1.761
293	62	2.123
294	63	2.366
295	63	1.418
296	64	1.652
297	64	2.003
298	65	1.971
299	66	1.073
300	66	1.897
301	66	2.53
302	67	1.818
303	70	2.149
304	70	1.718
305	72	2.308
306	72	0.911
307	74	1.651
308	79	2.851
309	51	2.016
310	51	1.38
311	52	2.063
312	52	1.008
313	52	2.302
314	52	1.683
315	52	1.732
316	52	1.202
317	52	1.949
318	52	1.422
319	53	2.299
320	53	2.3
321	53	1.774
322	53	2.79
323	53	2.459
324	54	2.08
325	54	1.452
326	54	1.501
327	54	1.328
328	54	2.694
329	54	2.228
330	55	1.151
331	55	1.513
332	55	1.439
333	55	1.909
334	55	2.242
335	55	2.439
336	56	1.908
337	56	2.872
338	56	2.039
339	57	1.6
340	57	2.579
341	57	2.256
342	59	2.023
343	59	1.732
344	59	1.711
345	60	1.589
346	60	1.38
347	60	1.912
348	60	1.601
349	61	2.733
350	63	2.291
351	63	1.41
352	64	2.701
353	64	1.907
354	65	1.578
355	65	1.892
356	66	2.649
357	67	1.722
358	67	1.771
359	69	1.847
360	69	1.368
361	70	1.521
362	79	1.808
363	81	2.102
