# Supplementary material for: Sex- and age-specific clinical and immunological features of coronavirus disease 2019
Source: PLoS Pathog. 2021 Mar 26;17(3):e1009420. doi: 10.1371/journal.ppat.1009420 (PMC8026060; doi:10.1371/journal.ppat.1009420)
Supplement: S4 Table — (XLSX) [file ppat.1009420.s004.xlsx]

## Sheet: Sheet1
COVID-19	Age	Neutrocytes
1	18	2.81
2	20	4.2
3	23	3
4	27	3.7
5	27	2.2
6	31	3.5
7	31	3
8	32	3
9	33	8.05
10	33	2
11	33	8.9
12	35	4.4
13	35
14	36	2.7
15	36	5.4
16	36	2.2
17	38	7.7
18	39	4.3
19	39	3.3
20	41	5.6
21	41	3
22	41	4.6
23	43	2.2
24	43	4.5
25	43	3.8
26	44	4
27	45	2.2
28	46	2
29	47	2.6
30	47	11.5
31	49	3.3
32	19	2.73
33	20	4.429
34	21	3.1
35	21	2.24
36	21	2.9
37	23	3.1
38	23	5.4
39	24	1.529
40	25	3.7
41	26	1.76
42	26	2.83
43	27	2.03
44	27	4.9
45	27	8
46	28	2.125
47	28	1.49
48	28	1.72
49	28	2.89
50	28	1.68
51	28	1.7
52	28	1.9
53	29	5.9
54	30	1.8
55	30	4.1
56	31	3.9
57	31	1.7
58	32	2.481
59	32	3.07
60	32	3.64
61	32	2.9
62	32	4.66
63	33	1.7
64	34	2.69
65	34	2.28
66	34	1.4
67	35	4.79
68	35	1.51
69	35	3.2
70	36	1.4
71	36	3.9
72	36	2.3
73	36	4.1
74	37	2.98
75	37	2.9
76	39
77	39	1.6
78	39	3.4
79	40	1.591
80	40	2.11
81	40	1.8
82	40	2.07
83	41	3.353
84	41	3.54
85	41	9.35
86	41	5.2
87	41	5.3
88	41	4.1
89	41	2.3
90	42	1.038
91	42	2.13
92	42	4
93	42	2.1
94	42	3.2
95	42	2.6
96	43	4.226
97	43	1.8
98	43	2
99	43	9.58
100	44
101	44	3.231
102	44	6.53
103	44	5.1
104	44	3.2
105	44	2.7
106	44	4.1
107	44	2.4
108	45	4.28
109	45	0.9
110	45	6.1
111	45	4.43
112	46	4.51
113	46	1.86
114	47	3.204
115	47	3.85
116	47	1.4
117	47	0.93
118	47	3.66
119	48	1.22
120	48	12.35
121	48	4.74
122	48	3.73
123	48	4.1
124	48	2.5
125	48	2.7
126	49	1.45
127	49	1.37
128	39	1.9
129	43	6.2
130	37	5.7
131	39	3.4
132	20	11.5
133	39	3.7
134	33	2.75
135	23	2.5
136	47	1.94
137	31	2.5
138	30	2.65
139	42	2.6
140	45	3.8
141	30
142	33	1.7
143	24	2.64
144	25	4.6
145	33	2.1
146	43	2.177
147	50	21.4
148	51	3.3
149	51	2.79
150	52	1.21
151	52	6.62
152	52	3.23
153	52	6.5
154	53	3.5
155	54	2.1
156	55	7.5
157	55	7.4
158	62	4.3
159	63	2.2
160	67	3
161	70	5.6
162	50	1.7
163	50	3.1
164	50	1.7
165	51	4.278
166	51	2.2
167	51	3.18
168	52	3.72
169	52	4.744
170	53	4.65
171	53	2.14
172	53	1.26
173	53	1.76
174	53	1.25
175	53	2.7
176	54	9.07
177	54	2.37
178	54	1.41
179	54	3.9
180	54	3
181	54	3.28
182	54	6.07
183	54	3.3
184	55	1.53
185	55	2.46
186	55	4.4
187	55	5.13
188	56	10.99
189	56	5.2
190	56	8.05
191	57	5.15
192	57	3.25
193	57	3.1
194	57	3.5
195	57	2.6
196	57	2.6
197	58	2.88
198	58	4.4
199	59	3.69
200	60	3.8
201	61	4.17
202	62	4.574
203	62	4.33
204	65	3.9
205	69	3.58
206	69	3.2
207	72	5.99
208	77	2.879
209	79	6.93
210	51	4.5
211	52	2.915
212	57	2.2
213	58	5.08
214	68	3.289
215	69	1.7
216	79	3.93
217	54	3.4
218	59	5.5
219	64	11.9
220	55	1.7
221	55	1.8
222	76	1.79
223	56	7.1
224
225	18	4.5
226	20	2.4
227	22	2.64
228	26	5.2
229	26	1.7
230	29	2.2
231	30	2.2
232	33	3
233	34	2.8
234	34	3.5
235	35	3.8
236	36	4.7
237	36	2.4
238	37	3.4
239	37	1.8
240	40	1.7
241	40	1.2
242	40	3.6
243	42	2.8
244	43	3.9
245	44	4
246	45	4.5
247	45	4
248	45	3.1
249	45	4.5
250	47	2.9
251	47	3.3
252	48	2.4
253	48	3.3
254	48	2.3
255	49	4.38
256	49	3.4
257	36	4.131
258	52	3.778
259	38	3.5
260	38	4.4
261	39
262	45	8.81
263	47	2.84
264	34	2.6
265	36	1.3
266	38	1.4
267	36	2.8
268	48	2.2
269	43	3.4
270	18	2.21
271	19	3.062
272	24	4
273	25	3.97
274	26	1.8
275	26	4
276	26	1.39
277	27	4.49
278	27	2.92
279	27	2.7
280	28	2.64
281	28	4.08
282	28	1.4
283	28	2.7
284	28	1.8
285	28	5.1
286	29	1.1
287	29	2.9
288	29	3.3
289	30	1.72
290	30	3.8
291	31	6.1
292	31	5.7
293	31	5
294	31	3.9
295	32	0.6
296	32	0.9
297	32	3.8
298	32	2
299	33	2.56
300	33	2.5
301	34	2.9
302	34	1.3
303	34	1.7
304	34	3.5
305	34	5.1
306	35	2.902
307	35	1.44
308	35	2.15
309	35	3.82
310	35	4.32
311	35	3.89
312	36	2.4
313	37	1.363
314	37	1.23
315	37	1.99
316	37	3
317	37	1.7
318	37	1.5
319	37	3.7
320	38	1.6
321	38	4.3
322	39	0.82
323	39	1.64
324	39	1.65
325	39	1
326	39	2.9
327	39	2.16
328	39	3.17
329	40	0.92
330	40	2.4
331	40	2.4
332	40	2.9
333	40	2.28
334	41	1.215
335	41	1.23
336	43	2
337	43	2.38
338	43	1.3
339	43	2.5
340	43	3.1
341	44	2.17
342	44	1.4
343	44	1.5
344	44	4.9
345	45	1.9
346	45	3
347	46	2.29
348	46	2.07
349	46	3
350	46	2.1
351	46	2
352	46	2.9
353	46	3.8
354	47	3.5
355	47	1.82
356	47	2.82
357	47	0.48
358	48	4.195
359	48	3.8
360	49	1.248
361	49	1.77
362	49	1.65
363	49	2.7
364	51	4.4
365	52	3.5
366	52	2.7
367	54	3.3
368	55	2.32
369	55	2.6
370	56	3.3
371	56	2.4
372	57	2.2
373	59	22.2
374	61	3
375	62	2.6
376	64	12
377	64	8.6
378	65	5
379	67	2.5
380	74	6
381	54	3.199
382	50	3.49
383	50	4.4
384	50	5.24
385	50	1.6
386	50	2.2
387	51	2.523
388	51	3.36
389	51	1.6
390	52	1.742
391	52	3.528
392	52	2
393	52	3.4
394	52	5.02
395	53	3.49
396	53	1.7
397	53	3.5
398	53	2.5
399	54	5.16
400	55	1.4
401	55	3.8
402	55	1.3
403	56	2.05
404	56	2.08
405	56	1.53
406	56	2.1
407	56	2.1
408	56	3.3
409	56	2.1
410	57	2.3
411	57	4.6
412	60	5.38
413	60	10
414	60	3.34
415	61	14.02
416	61	2.24
417	61	0.7
418	62	2.5
419	63	5.23
420	63	4.39
421	64	2.3
422	64	1.7
423	64	3.1
424	66	2.6
425	67	4.91
426	67	2.6
427	67	3
428	68	6.3
429	69	2.4
430	73	3.11
431	73	9.31
432	74	8.75
433	55	2.6
434	57	4.7
435	50	2.1
436	66	9.1
437	71	1.85
438	73	3.36
439	53	5.9
