# Supplementary material for: Sex- and age-specific clinical and immunological features of coronavirus disease 2019
Source: PLoS Pathog. 2021 Mar 26;17(3):e1009420. doi: 10.1371/journal.ppat.1009420 (PMC8026060; doi:10.1371/journal.ppat.1009420)
Supplement: S5 Table — (XLSX) [file ppat.1009420.s005.xlsx]

## Sheet: Sheet1
Patients	Age	Lymphocye
1	18	0.84
2	20	1.6
3	23	2.8
4	27	1.2
5	27	1
6	31	1.3
7	31	1.3
8	32	2.2
9	33	3.61
10	33	1.5
11	33	0.6
12	35	1.5
13	35	1
14	36	1.6
15	36	1.3
16	36	1.1
17	38	2.7
18	39	1.2
19	39	0.8
20	41	0.7
21	41	1
22	41	1.4
23	43	0.9
24	43	1.1
25	43	0.8
26	44	1.2
27	45	0.7
28	46	1.6
29	47	0.6
30	47	1.3
31	49	1.1
32	19	2.56
33	20	1.51
34	21	1.56
35	21	1.68
36	21	3.1
37	23	1.2
38	23	1.3
39	24	1.648
40	25	0.9
41	26	1.12
42	26	1.37
43	27	1.71
44	27	2.5
45	27	0.6
46	28	0.952
47	28	1.52
48	28	1.13
49	28	1.69
50	28	1.42
51	28	1
52	28	0.7
53	29	1
54	30	1.7
55	30	1.7
56	31	1.6
57	31	1.18
58	32	1.746
59	32	2.96
60	32	2.23
61	32	2.6
62	32	1.2
63	33	1.2
64	34	1.22
65	34	1.31
66	34	0.8
67	35	0.55
68	35	1.47
69	35	1
70	36	0.98
71	36	2.5
72	36	1.5
73	36	1.8
74	37	1.86
75	37	0.7
76	39
77	39	0.5
78	39	1.1
79	40	1.534
80	40	1.89
81	40	2
82	40	1.07
83	41	1.441
84	41	0.99
85	41	2.12
86	41	1
87	41	2.4
88	41	1.8
89	41	1.4
90	42	1.208
91	42	1.7
92	42	1.3
93	42	1.2
94	42	1.6
95	42	0.8
96	43	0.608
97	43	2
98	43	1.1
99	43	0.86
100	44
101	44	1.921
102	44	0.91
103	44	2.6
104	44	1.3
105	44	1.9
106	44	1.7
107	44	1.2
108	45	1.369
109	45	1.1
110	45	2.1
111	45	0.9
112	46	1.27
113	46	1.11
114	47	1.217
115	47	1.21
116	47	1.2
117	47	1.08
118	47	1.89
119	48	0.54
120	48	1.25
121	48	1.46
122	48	1.29
123	48	1.1
124	48	1.8
125	48	1.4
126	49	0.86
127	49	1.81
128	39	1.4
129	43	0.8
130	37	2.4
131	39	1.5
132	20	2.6
133	39	1.4
134	33	1.51
135	23	1.4
136	47	2.03
137	31	0.95
138	30	0.93
139	42	1
140	45	1.6
141	30
142	33	1.1
143	24	1.869
144	25	1
145	33	1.8
146	43	1.235
147	50	0.4
148	51	2
149	51	1.49
150	52	0.94
151	52	1.46
152	52	1.7
153	52	2.3
154	53	1.9
155	54	1.4
156	55	1.6
157	55	0.3
158	62	0.9
159	63	0.9
160	67	1.1
161	70	0.4
162	50	1.1
163	50	1
164	50	1
165	51	1.43
166	51	2
167	51	1.16
168	52	1.346
169	52	1.17
170	53	1.58
171	53	1.52
172	53	1.17
173	53	0.91
174	53	2.48
175	53	1.3
176	54	0.62
177	54	1.04
178	54	0.96
179	54	3.2
180	54	1.6
181	54	0.73
182	54	0.81
183	54	1.12
184	55	1.21
185	55	1.53
186	55	1.9
187	55	1.6
188	56	0.68
189	56	1.7
190	56	0.6
191	57	1.17
192	57	1.35
193	57	1.3
194	57	2
195	57	1.4
196	57	0.6
197	58	1.06
198	58	1.4
199	59	0.9
200	60	2
201	61	0.66
202	62	0.962
203	62	0.94
204	65	1.1
205	69	0.46
206	69	1.8
207	72	1.38
208	77	0.979
209	79	0.48
210	51	1.3
211	52	1.342
212	57	2.6
213	58	1.78
214	68	1.415
215	69	0.9
216	79	0.48
217	54	1.4
218	59	1.4
219	64	0.5
220	55	2
221	55	0.8
222	76	0.88
223	56	0.2
224	18	1.6
225	20	2.3
226	22	1.29
227	26	0.8
228	26	1.2
229	29	1.1
230	30	1.4
231	33	1
232	34	1
233	34	1.22
234	35	1.6
235	36	2.4
236	36	0.9
237	37	1
238	37	2.1
239	40	0.8
240	40	1.3
241	40	0.6
242	42	1
243	43	1.6
244	44	2.7
245	45	0.7
246	45	1.8
247	45	1.4
248	45	1.3
249	47	0.8
250	47	1
251	48	1.5
252	48	1.6
253	48	1
254	49	1.01
255	49	0.7
256	36	1.313
257	52	0.84
258	38	1.1
259	38	1.2
260	39
261	45	0.5
262	47	1.72
263	34	0.9
264	36	1.1
265	38	1.4
266	36	1.6
267	48	1.3
268	43	0.7
269	18	1.41
270	19	1.465
271	24	2.3
272	25	1.1
273	26	1.8
274	26	2
275	26	2.44
276	27	1.83
277	27	1.4
278	27	2.1
279	28	1.58
280	28	1.29
281	28	1
282	28	1.8
283	28	1.2
284	28	1.3
285	29	1.45
286	29	1.6
287	29	1.3
288	30	1.05
289	30	2.1
290	31	1.8
291	31	1
292	31	1.5
293	31	1.4
294	32	1.3
295	32	1.7
296	32	0.7
297	32	0.9
298	33	1.35
299	33	1.5
300	34	1.8
301	34	0.8
302	34	1.3
303	34	1.5
304	34	1.2
305	35	1.62
306	35	1.18
307	35	1.07
308	35	1.42
309	35	1.47
310	35	1.57
311	36	1.3
312	37	1.261
313	37	1.41
314	37	0.83
315	37	1.2
316	37	1
317	37	1.1
318	37	2.3
319	38	1.3
320	38	3.1
321	39	1.33
322	39	0.94
323	39	1.38
324	39	1.3
325	39	0.8
326	39	1.82
327	39	1.73
328	40	1.06
329	40	0.9
330	40	0.7
331	40	1.4
332	40	1.36
333	41	0.778
334	41	1.13
335	43	0.36
336	43	1.85
337	43	1.4
338	43	1.1
339	43	1.5
340	44	1.74
341	44	1.1
342	44	1.4
343	44	1.4
344	45	1.2
345	45	1
346	46	1.53
347	46	1.31
348	46	1.6
349	46	0.6
350	46	1.5
351	46	1
352	46	1.1
353	47	1.667
354	47	0.63
355	47	1.02
356	47	0.8
357	48	1.263
358	48	1.3
359	49	1.411
360	49	1.27
361	49	1.19
362	49	0.8
363	51	1.4
364	52	1.1
365	52	1
366	54	1.6
367	55	2.36
368	55	1.1
369	56	1.1
370	56	1.2
371	57	1.2
372	59	0.6
373	61	1.4
374	62	0.8
375	64	0.4
376	64	1.1
377	65	0.7
378	67	1.5
379	74	1.8
380	54	0.931
381	50	1.42
382	50	1.63
383	50	1.54
384	50	2.2
385	50	1
386	51	1.555
387	51	0.99
388	51	1.3
389	52	0.918
390	52	1.543
391	52	0.5
392	52	3
393	52	1.24
394	53	1.97
395	53	1.3
396	53	0.9
397	53	1.7
398	54	2.14
399	55	1.4
400	55	1.8
401	55	1
402	56	1.33
403	56	1.3
404	56	1.98
405	56	1.2
406	56	1.5
407	56	0.6
408	56	1.1
409	57	1.52
410	57	0.7
411	60	0.74
412	60	0.87
413	60	1.11
414	61	0.77
415	61	1.82
416	61	1.02
417	62	1.4
418	63	1.95
419	63	1.63
420	64	0.9
421	64	0.5
422	64	0.9
423	66	0.8
424	67	1.19
425	67	0.8
426	67	1.1
427	68	1.1
428	69	1.3
429	73	0.85
430	73	1.21
431	74	0.71
432	55	1
433	57	0.9
434	50	0.9
435	66	1.9
436	71	2.21
437	73	0.96
438	53	0.8
