# Supplementary material for: Sex- and age-specific clinical and immunological features of coronavirus disease 2019
Source: PLoS Pathog. 2021 Mar 26;17(3):e1009420. doi: 10.1371/journal.ppat.1009420 (PMC8026060; doi:10.1371/journal.ppat.1009420)
Supplement: S6 Table — (XLSX) [file ppat.1009420.s006.xlsx]

## Sheet: Sheet1
Patients	Age	CD8+T cells
1	17	359
2	20
3	23
4	27
5	27	263
6	31
7	31
8	32	806
9	33
10	33
11	33	152
12	35
13	35
14	36
15	36	301
16	36
17	38
18	39
19	39	234
20	41	214
21	41	230
22	41	333
23	43
24	43	201
25	43
26	44	239
27	45
28	46
29	47
30	47	340
31	49
32	19
33	20
34	21	376
35	21	682
36	21	500
37	23
38	23
39	24
40	25
41	26	218
42	26	603
43	27	250
44	27
45	27
46	28
47	28	631
48	28
49	28	288
50	28	457
51	28
52	28
53	29
54	30	692
55	30
56	31
57	31
58	32
59	32	767
60	32	392
61	32
62	32
63	33	261
64	34	293
65	34	517
66	34
67	35	155
68	35	503
69	35
70	36	303
71	36
72	36
73	36	486.5
74	37	635
75	37	298
76	39
77	39	188
78	39
79	40
80	40	945
81	40	808
82	40
83	41
84	41	228
85	41	528
86	41	596
87	41
88	41
89	41
90	42
91	42	289
92	42	402
93	42	527
94	42
95	42
96	43
97	43	405
98	43
99	43	272
100	44
101	44
102	44	326
103	44	371
104	44
105	44
106	44
107	44
108	45
109	45	238
110	45
111	45
112	46	239
113	46	109
114	47
115	47	469
116	47
117	47
118	47
119	48	320
120	48	424
121	48	229
122	48	392
123	48	135
124	48
125	48
126	49	102
127	49	514
128	39
129	43	130
130	37
131	39
132	20
133	39	330
134	33
135	23
136	47	513
137	31	267
138	30
139	42
140	45
141	30
142	33
143	24
144	25
145	33	385
146	43
147	50
148	51
149	51
150	52	215
151	52
152	52
153	52	477
154	53
155	54	230
156	55	426
157	55	41
158	62
159	63	137
160	67
161	70
162	50	122
163	50
164	50
165	51
166	51	298
167	51
168	52
169	52	45
170	53
171	53	271
172	53	380
173	53	266
174	53	500
175	53
176	54	471
177	54	282
178	54	178
179	54	683
180	54
181	54
182	54	151
183	54	420
184	55	230
185	55	208
186	55
187	55	98
188	56	157
189	56
190	56
191	57	260
192	57	172
193	57	354
194	57
195	57
196	57
197	58	159
198	58
199	59
200	60
201	61
202	62
203	62	92
204	65
205	69	119
206	69	319
207	72	139
208	77
209	79	67
210	51
211	52
212	57	745
213	58	328
214	68
215	69	218
216	79	67
217	54	217
218	59
219	64	82
220	55
221	55
222	76	148
223	56	43
224
225	18
226	20	656
227	22
228	26	248
229	26
230	29	354
231	30	424
232	33
233	34
234	34
235	35
236	36
237	36
238	37
239	37
240	40	260
241	40	523
242	40
243	42
244	43	319
245	44
246	45
247	45
248	45	174
249	45
250	47	29.6
251	47
252	48	331
253	48	526
254	48
255	49
256	49	168
257	36
258	52
259	38	284.9
260	38
261	39
262	45	83
263	47	493
264	34
265	36	385
266	38	460
267	36	122
268	48	359
269	43
270	18	540
271	19
272	24
273	25
274	26
275	26
276	26
277	27
278	27	436
279	27
280	28	740
281	28	443
282	28
283	28
284	28
285	28
286	29
287	29
288	29
289	30	329
290	30
291	31
292	31
293	31
294	31
295	32
296	32
297	32
298	32
299	33
300	33
301	34
302	34
303	34
304	34
305	34
306	35
307	35
308	35	283
309	35	340
310	35	599
311	35	497
312	36
313	37
314	37	444
315	37	271
316	37	437
317	37
318	37
319	37
320	38	357
321	38
322	39
323	39	259
324	39	424
325	39
326	39
327	39
328	39
329	40	374
330	40	411
331	40
332	40
333	40
334	41
335	41
336	43	175
337	43	438
338	43	326
339	43
340	43
341	44	656
342	44	370
343	44
344	44
345	45	722
346	45
347	46
348	46	676
349	46
350	46
351	46
352	46
353	46
354	47
355	47
356	47
357	47
358	48
359	48
360	49
361	49	625
362	49	332
363	49
364	51
365	52
366	52
367	54
368	55
369	55	135
370	56	143
371	56
372	57	504
373	59
374	61	488
375	62
376	64	63
377	64	169
378	65	175
379	67	561
380	74	500
381	54
382	50	460
383	50	392
384	50	382
385	50	429
386	50
387	51
388	51	125
389	51	205
390	52
391	52
392	52
393	52
394	52
395	53	418
396	53	232
397	53
398	53
399	54	267
400	55	353
401	55	472
402	55	261
403	56	179
404	56	223
405	56	375
406	56
407	56
408	56
409	56
410	57	569
411	57
412	60	61
413	60	78
414	60
415	61	101
416	61	697
417	61
418	62
419	63	269
420	63	202
421	64	122
422	64
423	64
424	66
425	67	220
426	67	226
427	67
428	68
429	69
430	73	134
431	73	240
432	74	124
433	55
434	57	168
435	50
436	66	333
437	71	194
438	73	105
